# Supplementary material for: Physical activity for people living with cancer: Knowledge, attitudes, and practices of general practitioners in Australia
Source: PLoS One. 2020 Nov 9;15(11):e0241668. doi: 10.1371/journal.pone.0241668 (PMC7652282; doi:10.1371/journal.pone.0241668)
Supplement: S1 Data — (XLSX) [file pone.0241668.s001.xlsx]

## Sheet: Raw data
Status	Progress	Duration (in seconds)	Finished	DistributionChannel	UserLanguage	QID172807553	Q1_1	Q1_2	Q1_3	Q1_4	Q1_5	Q1_6	Q1_7	Q2_1	Q2_2	Q2_3	Q2_4	Q3	Q4_1	Q4_2	Q4_3	Q4_4	Q5_1	Q5_2	Q6	Q7_1	Q7_2	Q7_3	Q7_4	Q7_5	Q7_6	Q7_7	Q8_1	Q8_2	Q8_3	Q8_4	Q9	Q10	Q11	Q12_1	Q12_2	Q12_3	Q12_5	Q12_6	Q12_10	Q13	Q14	Q15	Q16
Response Type	Progress	Duration (in seconds)	Finished	Distribution Channel	User Language	Welcome to the research study! We are interested in understanding the 'Knowledge, Attitudes and Practice of General Practitioners in the Promotion of Physical Activity for Cancer Patients'. You will be presented with information relevant to Physical Activity and Cancer patient and/or survivor involvement and asked to answer some questions about it. Please be assured that your responses will be ke…	For the following statements, please select your response along the scale of 1 (strongly disagree) to 7 (strongly agree) - In my opinion, physical activity can be beneficial during a cancer treatment	For the following statements, please select your response along the scale of 1 (strongly disagree) to 7 (strongly agree) - In my opinion, physical activity can be important during a cancer treatment	For the following statements, please select your response along the scale of 1 (strongly disagree) to 7 (strongly agree) - In my opinion, physical activity can be safe during cancer treatment	For the following statements, please select your response along the scale of 1 (strongly disagree) to 7 (strongly agree) - Most patients believe they should be physically activity during cancer treatment	For the following statements, please select your response along the scale of 1 (strongly disagree) to 7 (strongly agree) - Most fellow General Practitioners think patients should participate in physical activity during cancer treatment	For the following statements, please select your response along the scale of 1 (strongly disagree) to 7 (strongly agree) - Most of my patients are capable of participating in physical activity during cancer treatment	For the following statements, please select your response along the scale of 1 (strongly disagree) to 7 (strongly agree) - I believe high intensity physical activity is a contraindication for patients during treatment	For the following statements, please select your response along the scale of 1 (strongly disagree) to 7 (strongly agree) - I feel confident in giving general advice to cancer patients about physical activity	For the following statements, please select your response along the scale of 1 (strongly disagree) to 7 (strongly agree) - Discussing physical activity with cancer patients is part of my role as a general practitioner	For the following statements, please select your response along the scale of 1 (strongly disagree) to 7 (strongly agree) - Other general practitioners believe it is part of their role to discuss physical activity with their patients	For the following statements, please select your response along the scale of 1 (strongly disagree) to 7 (strongly agree) - I believe high intensity physical activity is a contraindication for patients post treatment	Which of the following recommendations do you believe to be the target for generalised physical fitness?	For the following questions please select either YES or NO: - During your studies did you ever receive training on the role of physical activity for cancer patients?	For the following questions please select either YES or NO: - Have you completed any additional training or courses on physical activity or exercise advice?	For the following questions please select either YES or NO: - Are you aware of the Clinical Oncology Society of Australia's (COSA's) position statement in regards to physical activity for cancer patients?	For the following questions please select either YES or NO: - Do Physical activity guidelines for general population differ to those for the cancer population?	For the following statements, please select your response along the scale of 1 (strongly disagree) to 7 (strongly agree) - Current evidence suggests that regular physical activity can improve the quality of life of cancer patients	For the following statements, please select your response along the scale of 1 (strongly disagree) to 7 (strongly agree) - Current evidence suggests regular physical activity is associated with reduced negative side effects of cancer treatment	What percentage of your cancer patients have you recommended physical activity to?	Of the following physical activity modalities, rank in order of preference (click and drag into order of preference): - Cardiovascular (i.e. swimming, jogging, tennis, gardening etc.)	Of the following physical activity modalities, rank in order of preference (click and drag into order of preference): - Weight/ resistance training (i.e. individualised gym based program, resistance band home exercise program etc.)	Of the following physical activity modalities, rank in order of preference (click and drag into order of preference): - Stretching	Of the following physical activity modalities, rank in order of preference (click and drag into order of preference): - Walking	Of the following physical activity modalities, rank in order of preference (click and drag into order of preference): - Pelvic floor exercises	Of the following physical activity modalities, rank in order of preference (click and drag into order of preference): - Pilates	Of the following physical activity modalities, rank in order of preference (click and drag into order of preference): - Yoga	For the following statements, please select your response along the scale of 1 (strongly disagree) to 7 (strongly agree) - My patients are amenable to receiving advice on the importance of increasing their physical activity levels	For the following statements, please select your response along the scale of 1 (strongly disagree) to 7 (strongly agree) - I believe that patients would follow my advice, if I provided physical activity recommendations	For the following statements, please select your response along the scale of 1 (strongly disagree) to 7 (strongly agree) - My patients ask me about physical activity recommendations	For the following statements, please select your response along the scale of 1 (strongly disagree) to 7 (strongly agree) - For me, providing a recommendation is easy	What percentage of your cancer patients do you refer to participate in an exercise program or to receive physical activity advice?	Are you more likely to refer cancer patients currently going through treatment or cancer patients post treatment to participate in physical activity? (Treatment referring to chemotherapy, radiation or immunotherapy)	Do you have access to resources to give to your patients in regards to physical activity recommendations and potential services?	Rank in order of preference the allied health care practitioner you feel would be most suited to provide physical activity guidance (click and drag in order of preference) - Physiotherapist	Rank in order of preference the allied health care practitioner you feel would be most suited to provide physical activity guidance (click and drag in order of preference) - Exercise physiologist	Rank in order of preference the allied health care practitioner you feel would be most suited to provide physical activity guidance (click and drag in order of preference) - Personal trainer	Rank in order of preference the allied health care practitioner you feel would be most suited to provide physical activity guidance (click and drag in order of preference) - Occupational therapist	Rank in order of preference the allied health care practitioner you feel would be most suited to provide physical activity guidance (click and drag in order of preference) - Sports medicine doctor	Rank in order of preference the allied health care practitioner you feel would be most suited to provide physical activity guidance (click and drag in order of preference) - Sport scientist	Do you participate in any structured exercise on a regular bases (>2 times per week)? (i.e. gym based programs, jogging, cycling etc.)	What best describes your activity level?	What is your age? (In years)	What gender do you identify as? - Selected Choice
{"ImportId":"status"}	{"ImportId":"progress"}	{"ImportId":"duration"}	{"ImportId":"finished"}	{"ImportId":"distributionChannel"}	{"ImportId":"userLanguage"}	{"ImportId":"QID172807553"}	{"ImportId":"QID17_1"}	{"ImportId":"QID17_2"}	{"ImportId":"QID17_3"}	{"ImportId":"QID17_4"}	{"ImportId":"QID17_5"}	{"ImportId":"QID17_7"}	{"ImportId":"QID17_8"}	{"ImportId":"QID25_1"}	{"ImportId":"QID25_2"}	{"ImportId":"QID25_13"}	{"ImportId":"QID25_14"}	{"ImportId":"QID29"}	{"ImportId":"QID63_1"}	{"ImportId":"QID63_2"}	{"ImportId":"QID63_4"}	{"ImportId":"QID63_5"}	{"ImportId":"QID31_1"}	{"ImportId":"QID31_2"}	{"ImportId":"QID34"}	{"ImportId":"QID35_1"}	{"ImportId":"QID35_2"}	{"ImportId":"QID35_3"}	{"ImportId":"QID35_4"}	{"ImportId":"QID35_5"}	{"ImportId":"QID35_6"}	{"ImportId":"QID35_7"}	{"ImportId":"QID38_1"}	{"ImportId":"QID38_2"}	{"ImportId":"QID38_3"}	{"ImportId":"QID38_4"}	{"ImportId":"QID45"}	{"ImportId":"QID46"}	{"ImportId":"QID49"}	{"ImportId":"QID48_1"}	{"ImportId":"QID48_2"}	{"ImportId":"QID48_3"}	{"ImportId":"QID48_4"}	{"ImportId":"QID48_5"}	{"ImportId":"QID48_6"}	{"ImportId":"QID61"}	{"ImportId":"QID62"}	{"ImportId":"QID10_TEXT"}	{"ImportId":"QID11"}
IP Address	7	35	FALSE	anonymous	EN
IP Address	100	397	TRUE	anonymous	EN	I consent, begin the study	7	7	7	4	6	5	5	5	7	7	4	150 minutes moderate intensity exercise or 75 minutes high intensity exercise per week	No	No	No	No	6.9	6.9	81-100%	1	2	6	4	7	3	5	4	5	2.8	6	0	Both equally	No	2	1	3	4	5	6	No	Seldomly active, preferring sedentary activities	40	Female
Survey Preview	100	117	TRUE	preview	EN	I consent, begin the study	1	2	2	3	2	2	2	3	3	3	3	100 minutes moderate intensity exercise or 50 minutes high intensity exercise per week	Yes	No	No	No	6	6.1	1-20%	1	2	3	4	5	6	7	3.1	3	3	3	41-60%	Patients post treatment	No	1	3	2	4	5	6	No	Vigorously active for at least 30 min, 3 times per week	1	Female
IP Address	100	630	TRUE	email	EN	I consent, begin the study	7	7	7	5	4	5	5	6	6	3	2	150 minutes moderate intensity exercise or 75 minutes high intensity exercise per week	No	Yes	Yes	No	5.5	7	61-80%	1	3	7	2	5	4	6	6.1	2.9	5.1	6.1	41-60%	Both equally	Yes	3	1	2	6	4	5	Yes	Vigorously active for at least 30 min, 3 times per week	37	Male
IP Address	100	507	TRUE	email	EN	I consent, begin the study	6	6	6	6	6	5	4	6	6	6	4	150 minutes moderate intensity exercise or 75 minutes high intensity exercise per week	No	No	No	Yes	6	6	61-80%	6	7	1	3	4	5	2	6.2	6.2	2.3	5.2	1-20%	Neither	Yes	1	2	3	6	5	4	Yes	Vigorously active for at least 30 min, 3 times per week	52	Female
IP Address	100	330	TRUE	email	EN	I consent, begin the study	7	7	7	4	5	6	5	7	7	5	4	100 minutes moderate intensity exercise or 50 minutes high intensity exercise per week	No	No	No	No	7	7	61-80%	1	7	3	2	6	4	5	6	5.1	3.9	6.1	1-20%	Both equally	No	2	1	3	4	5	6	Yes	Vigorously active for at least 30 min, 3 times per week	48	Male
IP Address	100	532	TRUE	email	EN	I consent, begin the study	6	6	6	5	5	6	4	6	6	6	2	150 minutes moderate intensity exercise or 75 minutes high intensity exercise per week	No	No	No	No	6.1	6.1	61-80%	3	4	2	1	7	5	6	6.1	6.2	5	6.2	61-80%	Patients post treatment	No	2	1	6	3	4	5	Yes	Moderately active at least 3 times per week	60	Female
IP Address	100	412	TRUE	email	EN	I consent, begin the study	7	7	7	7	4	7	4	7	7	5	1	150 minutes moderate intensity exercise or 75 minutes high intensity exercise per week	No	Yes	No	No	7	6.6	81-100%	2	4	3	1	7	6	5	7	5.9	6.9	7	41-60%	Patients currently going through treatment	Yes	1	2	3	4	5	6	No	Seldomly active, preferring sedentary activities	35	Male
IP Address	100	395	TRUE	email	EN	I consent, begin the study	7	7	7	4	4	4	1	5	5	5	5	150 minutes moderate intensity exercise or 75 minutes high intensity exercise per week	No	No	No	No	6.9	7	41-60%	2	1	3	4	6	7	5	5.7	2.7	1.9	5.7	41-60%	Both equally	No	2	1	6	3	4	5	Yes	Vigorously active for at least 30 min, 3 times per week	40	Female
IP Address	100	563	TRUE	email	EN	I consent, begin the study	6	6	6	2	4	5	4	6	6	5	2	300 minutes moderate intensity exercise or 150 minutes high intensity exercise per week	No	No	No	No	6.9	6	41-60%	5	6	2	1	7	3	4	6.1	2.6	4	3	1-20%	Patients post treatment	No	2	1	6	3	4	5	Yes	Moderately active at least 3 times per week	60	Male
IP Address	100	396	TRUE	email	EN	I consent, begin the study	6	6	5	3	5	5	5	2	2	2	2	150 minutes moderate intensity exercise or 75 minutes high intensity exercise per week	No	No	No	No	5	5	0	1	2	3	4	7	6	5	4.1	5.8	1.9	5.9	0	Neither	No	1	2	6	3	4	5	Yes	Moderately active at least 3 times per week	39	Male
IP Address	100	529	TRUE	email	EN	I consent, begin the study	7	7	7	2	4	7	2	5	6	3	1	150 minutes moderate intensity exercise or 75 minutes high intensity exercise per week	No	No	Yes	No	7	7	81-100%	3	1	2	5	7	6	4	7	7	7	7	81-100%	Both equally	Yes	2	1	6	3	4	5	Yes	Moderately active at least 3 times per week	36	Female
IP Address	100	636	TRUE	email	EN	I consent, begin the study	7	7	7	6	6	5	6	5	6	6	5	150 minutes moderate intensity exercise or 75 minutes high intensity exercise per week	No	No	No	No	6.1	6	41-60%	3	2	4	1	5	6	7	6	6	4	6.1	1-20%	Patients post treatment	No	1	2	5	3	4	6	No	Seldomly active, preferring sedentary activities	74	Male
IP Address	7	16	FALSE	email	EN
IP Address	17	33234	FALSE	email	EN	I consent, begin the study
IP Address	17	95	FALSE	email	EN	I consent, begin the study
IP Address	23	404	FALSE	email	EN	I consent, begin the study	5	5	2	5	1	3	7
IP Address	100	560	TRUE	email	EN	I consent, begin the study	5	5	5	4	4	5	6	6	6	4	2	150 minutes moderate intensity exercise or 75 minutes high intensity exercise per week	No	No	No	No	5	4	41-60%	1	2	3	4	7	6	5	6	6	2.8	5	21-40%	Patients post treatment	Yes	2	1	3	4	5	6	Yes	Moderately active at least 3 times per week	61	Female
IP Address	17	346	FALSE	email	EN	I consent, begin the study
IP Address	13	22	FALSE	email	EN	I consent, begin the study
IP Address	17	70	FALSE	email	EN	I consent, begin the study
IP Address	100	1554	TRUE	email	EN	I consent, begin the study	7	6	6	5	5	4	2	6	6	6	1	150 minutes moderate intensity exercise or 75 minutes high intensity exercise per week	No	No	No	No	7	7	21-40%	4	6	2	1	3	7	5	6.1	4.1	4	3.1	1-20%	Patients post treatment	Yes	1	2	3	4	5	6	Yes	Moderately active at least 3 times per week	62	Female
IP Address	100	987	TRUE	email	EN	I consent, begin the study	6	6	6	3	4	2	2	5	4	4	2	300 minutes moderate intensity exercise or 150 minutes high intensity exercise per week	No	Yes	No	No	6.1	6.9	21-40%	2	3	6	1	7	5	4	1.1	3.1	1.8	5.1	1-20%	Neither	No	2	5	1	6	3	4	Yes	Moderately active at least 3 times per week	43	Female
IP Address	100	707	TRUE	email	EN	I consent, begin the study	7	7	7	4	7	7	5	7	7	7	2	150 minutes moderate intensity exercise or 75 minutes high intensity exercise per week	Yes	No	Yes	No	7	7	81-100%	2	3	4	1	5	6	7	7	7	2.9	7	1-20%	Neither	Yes	2	1	3	4	5	6	Yes	Moderately active at least 3 times per week	51	Female
IP Address	100	268	TRUE	email	EN	I consent, begin the study	6	6	6	2	6	6	2	6	6	6	2	300 minutes moderate intensity exercise or 150 minutes high intensity exercise per week	No	No	No	No	6	6.1	81-100%	1	2	3	4	5	6	7	6	6.1	6.2	6.2	81-100%	Both equally	Yes	1	2	3	4	5	6	Yes	Vigorously active for at least 30 min, 3 times per week	53	Female
IP Address	7	124	FALSE	email	EN
IP Address	100	546	TRUE	email	EN	I consent, begin the study	6	6	4	3	5	4	7	5	6	6	5	100 minutes moderate intensity exercise or 50 minutes high intensity exercise per week	No	Yes	No	Yes	6.1	6.2	81-100%	7	3	1	2	4	5	6	6.1	6.1	5	5	21-40%	Patients post treatment	Yes	1	2	6	3	4	5	Yes	Moderately active at least 3 times per week	48	Female
IP Address	100	470	TRUE	email	EN	I consent, begin the study	7	7	6	3	5	6	3	6	7	5	2	150 minutes moderate intensity exercise or 75 minutes high intensity exercise per week	No	Yes	No	No	7	6	81-100%	5	3	6	1	7	2	4	5	6.1	4	6	81-100%	Both equally	Yes	2	1	6	5	4	3	Yes	Vigorously active for at least 30 min, 3 times per week	55	Female
IP Address	100	442	TRUE	email	EN	I consent, begin the study	4	4	4	4	4	2	6	2	3	2	6	150 minutes moderate intensity exercise or 75 minutes high intensity exercise per week	No	No	No	No	4	4	0	7	6	4	1	5	2	3	2	2	1.9	2	0	Patients post treatment	No	5	1	2	6	4	3	No	Seldomly active, preferring sedentary activities	40	Male
IP Address	100	524	TRUE	email	EN	I consent, begin the study	6	6	7	2	4	5	4	7	6	4	2	150 minutes moderate intensity exercise or 75 minutes high intensity exercise per week	No	Yes	Yes	No	6	6	81-100%	3	1	2	4	6	5	7	6.2	4	2	7	61-80%	Patients post treatment	Yes	1	2	4	5	3	6	Yes	Vigorously active for at least 30 min, 3 times per week	63	Female
IP Address	100	535	TRUE	anonymous	EN	I consent, begin the study	6	5	6	2	4	5	7	5	6	4	7	50 minutes moderate intensity exercise or 25 minutes high intensity exercise per week	No	No	No	No	6	7	1-20%	5	6	2	1	7	3	4	6.1	6.1	3.2	4.1	0	Neither	No	2	1	3	4	5	6	No	Moderately active at least 3 times per week	68	Male
IP Address	100	426	TRUE	email	EN	I consent, begin the study	7	6	6	2	2	5	3	6	6	3	2	150 minutes moderate intensity exercise or 75 minutes high intensity exercise per week	No	Yes	No	No	6.1	6.1	41-60%	2	4	5	1	7	6	3	5	5	3	5	21-40%	Patients post treatment	No	2	1	3	4	5	6	No	Moderately active at least 3 times per week	59	Male
IP Address	100	422	TRUE	anonymous	EN	I consent, begin the study	7	7	6	6	6	5	6	6	7	6	1	150 minutes moderate intensity exercise or 75 minutes high intensity exercise per week	No	No	Yes	Yes	7	1	81-100%	2	3	5	1	6	4	7	6.2	3.9	3.9	7	61-80%	Both equally	No	3	1	6	4	2	5	Yes	Vigorously active for at least 30 min, 3 times per week	59	Male
IP Address	100	207	TRUE	email	EN	I consent, begin the study	7	7	7	4	4	5	1	4	5	4	1	150 minutes moderate intensity exercise or 75 minutes high intensity exercise per week	No	No	No	Yes	7	7	61-80%	1	2	3	4	5	6	7	5.7	3.9	3.9	1.8	1-20%	Both equally	No	2	1	6	5	3	4	No	Seldomly active, preferring sedentary activities	40	Female
IP Address	17	45	FALSE	email	EN	I consent, begin the study
IP Address	100	318	TRUE	anonymous	EN	I consent, begin the study	5	5	5	5	4	4	5	2	6	5	3	150 minutes moderate intensity exercise or 75 minutes high intensity exercise per week	No	No	No	Yes	5.1	5.2	1-20%	4	7	2	1	3	5	6	5.1	5.2	5.3	2.9	1-20%	Patients post treatment	No	3	1	6	2	5	4	Yes	Moderately active at least 3 times per week	37	Female
IP Address	100	491	TRUE	anonymous	EN	I consent, begin the study	7	7	7	3	3	7	2	6	7	3	2	300 minutes moderate intensity exercise or 150 minutes high intensity exercise per week	No	Yes	No	No	7	7	61-80%	1	2	6	3	7	5	4	7	5	5	6	21-40%	Both equally	Yes	3	1	6	4	5	2	Yes	Moderately active at least 3 times per week	53	Female
IP Address	17	64	FALSE	email	EN	I consent, begin the study
IP Address	100	553	TRUE	email	EN	I consent, begin the study	7	6	6	2	3	5	6	6	7	6	1	300 minutes moderate intensity exercise or 150 minutes high intensity exercise per week	No	No	No	No	7	7	81-100%	3	1	6	2	7	4	5	6	5.6	4	5.2	41-60%	Patients post treatment	No	3	1	2	6	4	5	Yes	Vigorously active for at least 30 min, 3 times per week	51	Female
IP Address	100	252	TRUE	anonymous	EN	I consent, begin the study	7	7	7	2	5	7	3	7	7	3	1	150 minutes moderate intensity exercise or 75 minutes high intensity exercise per week	No	No	Yes	No	7	7	61-80%	1	2	4	3	7	5	6	7	7	2.2	7	21-40%	Patients currently going through treatment	Yes	2	1	4	3	5	6	Yes	Vigorously active for at least 30 min, 3 times per week	54	Female
IP Address	100	560	TRUE	anonymous	EN	I consent, begin the study	7	7	7	6	5	6	3	6	6	6	2	150 minutes moderate intensity exercise or 75 minutes high intensity exercise per week	No	No	No	No	6.1	6.2	41-60%	2	3	4	1	5	6	7	6.1	6.2	3.9	6.4	41-60%	Both equally	Yes	2	1	3	4	5	6	Yes	Vigorously active for at least 30 min, 3 times per week	33	Male
IP Address	100	289	TRUE	email	EN	I consent, begin the study	5	5	5	1	3	5	7	6	6	3	5	150 minutes moderate intensity exercise or 75 minutes high intensity exercise per week	No	No	No	Yes	6.1	6.2	61-80%	4	5	3	1	6	7	2	6.1	4	2	6.1	1-20%	Patients post treatment	Yes	2	1	3	6	4	5	Yes	Moderately active at least 3 times per week	53	Female
IP Address	100	474	TRUE	email	EN	I consent, begin the study	7	7	7	5	6	5	1	6	6	6	1	300 minutes moderate intensity exercise or 150 minutes high intensity exercise per week	No	No	No	No	7	7	41-60%	1	3	6	2	7	4	5	6.1	4.3	2.5	4.5	21-40%	Both equally	No	3	2	1	4	5	6	Yes	Vigorously active for at least 30 min, 3 times per week	57	Female
IP Address	100	3917	TRUE	anonymous	EN	I consent, begin the study	7	7	6	2	3	5	2	4	5	3	2	150 minutes moderate intensity exercise or 75 minutes high intensity exercise per week	No	No	Yes	Yes	7	7	61-80%	3	2	4	1	7	6	5	3	4.5	2	2	1-20%	Both equally	No	2	1	4	5	3	6	Yes	Moderately active at least 3 times per week	54	Female
IP Address	100	4093	TRUE	email	EN	I consent, begin the study	6	5	7	6	6	4	4	6	5	6	4	150 minutes moderate intensity exercise or 75 minutes high intensity exercise per week	No	No	No	No	5.9	6	21-40%	1	4	3	2	5	6	7	7	6.1	5	6.2	1-20%	Both equally	Yes	2	1	4	3	5	6	No	Moderately active at least 3 times per week	51	Male
IP Address	100	414	TRUE	anonymous	EN	I consent, begin the study	7	6	6	6	4	6	5	4	5	4	5	100 minutes moderate intensity exercise or 50 minutes high intensity exercise per week	No	No	No	Yes	6.1	5.5	61-80%	5	4	2	1	6	7	3	5.2	2.7	2.5	6	1-20%	Patients post treatment	No	1	2	6	3	4	5	No	Moderately active at least 3 times per week	52	Male
IP Address	100	543	TRUE	anonymous	EN	I consent, begin the study	7	7	6	4	5	6	4	4	6	4	4	300 minutes moderate intensity exercise or 150 minutes high intensity exercise per week	No	No	No	No	6.9	7	61-80%	3	5	2	1	7	6	4	6.3	5	4	2.1	1-20%	Patients post treatment	No	2	1	3	4	5	6	Yes	Vigorously active for at least 30 min, 3 times per week	42	Male
IP Address	100	567	TRUE	anonymous	EN	I consent, begin the study	6	6	6	4	3	4	6	5	7	4	3	150 minutes moderate intensity exercise or 75 minutes high intensity exercise per week	No	Yes	No	No	6.1	6.1	0	3	2	4	1	7	6	5	4	5.1	2	5	0	Patients post treatment	No	2	1	3	4	5	6	No	Seldomly active, preferring sedentary activities	36	Female
IP Address	100	420	TRUE	anonymous	EN	I consent, begin the study	6	5	5	2	5	5	6	4	4	4	6	150 minutes moderate intensity exercise or 75 minutes high intensity exercise per week	No	No	No	Yes	6.1	6.2	21-40%	2	4	3	1	7	6	5	6.1	6.2	1.9	7	1-20%	Patients post treatment	No	2	1	3	4	5	6	Yes	Vigorously active for at least 30 min, 3 times per week	51	Female
IP Address	100	256	TRUE	anonymous	EN	I consent, begin the study	7	7	7	2	6	6	2	6	6	4	1	100 minutes moderate intensity exercise or 50 minutes high intensity exercise per week	No	No	No	No	6	6.1	1-20%	6	5	2	4	7	3	1	7	7	1.3	6.6	1-20%	Patients post treatment	No	1	2	3	4	5	6	No	Seldomly active, preferring sedentary activities	53	Female
IP Address	7	136	FALSE	anonymous	EN
IP Address	7	38	FALSE	anonymous	EN
IP Address	23	23529	FALSE	email	EN	I consent, begin the study	6	5	3	2	5	2	5
IP Address	7	32	FALSE	anonymous	EN
IP Address	100	245	TRUE	anonymous	EN	I consent, begin the study	6	6	7	3	5	4	4	5	6	6	3	150 minutes moderate intensity exercise or 75 minutes high intensity exercise per week	No	No	No	No	6.2	6.1	81-100%	1	2	7	3	4	5	6	5	5	5	6.1	1-20%	Patients post treatment	No	3	1	4	5	2	6	Yes	Moderately active at least 3 times per week	28	Female
IP Address	100	375	TRUE	anonymous	EN	I consent, begin the study	6	6	7	3	5	4	4	5	6	6	3	150 minutes moderate intensity exercise or 75 minutes high intensity exercise per week	No	No	No	No	6.3	6.3	81-100%	1	2	4	3	5	6	7	5	5	5.1	6	1-20%	Patients post treatment	No	3	1	5	4	2	6	No	Seldomly active, preferring sedentary activities	35	Female
IP Address	100	544	TRUE	anonymous	EN	I consent, begin the study	7	7	7	2	6	6	2	6	6	4	1	100 minutes moderate intensity exercise or 50 minutes high intensity exercise per week	No	No	No	No	6	6	1-20%	6	5	2	1	3	4	7	7	7	1	6.1	1-20%	Patients post treatment	No	1	2	3	4	5	6	No	Seldomly active, preferring sedentary activities	51	Female
IP Address	100	265	TRUE	anonymous	EN	I consent, begin the study	6	6	5	3	5	5	6	4	4	4	6	150 minutes moderate intensity exercise or 75 minutes high intensity exercise per week	No	No	No	Yes	5.6	6	21-40%	2	4	3	1	5	6	7	5.8	6.5	2.6	7	1-20%	Patients post treatment	No	2	1	3	4	5	6	Yes	Vigorously active for at least 30 min, 3 times per week	56	Female
IP Address	100	277	TRUE	anonymous	EN	I consent, begin the study	7	6	6	4	3	4	5	5	7	3	3	150 minutes moderate intensity exercise or 75 minutes high intensity exercise per week	No	Yes	No	No	5.2	5.3	0	3	2	4	1	6	7	5	3.8	5.1	2.2	6.3	0	Patients post treatment	No	2	1	3	4	5	6	No	Seldomly active, preferring sedentary activities	34	Female
IP Address	100	233	TRUE	anonymous	EN	I consent, begin the study	7	7	7	4	4	6	4	4	6	4	5	300 minutes moderate intensity exercise or 150 minutes high intensity exercise per week	No	No	No	No	7	6.9	61-80%	3	6	2	1	7	5	4	6.1	6	3.2	1.7	1-20%	Patients post treatment	No	2	1	4	3	5	6	Yes	Vigorously active for at least 30 min, 3 times per week	41	Male
IP Address	100	214	TRUE	anonymous	EN	I consent, begin the study	7	7	6	6	4	6	5	4	5	4	5	100 minutes moderate intensity exercise or 50 minutes high intensity exercise per week	No	No	No	Yes	5.8	5.7	61-80%	5	4	2	1	6	7	3	5	3	3.3	6	1-20%	Patients post treatment	No	1	2	6	3	4	5	No	Moderately active at least 3 times per week	55	Male
IP Address	100	248	TRUE	anonymous	EN	I consent, begin the study	6	5	7	6	6	5	4	6	5	6	5	150 minutes moderate intensity exercise or 75 minutes high intensity exercise per week	No	No	No	Yes	6.2	6	21-40%	1	4	3	2	7	6	5	7	7	6.2	6.3	1-20%	Both equally	Yes	2	1	4	3	5	6	No	Moderately active at least 3 times per week	55	Male
IP Address	100	368	TRUE	anonymous	EN	I consent, begin the study	7	7	5	3	3	5	2	4	4	2	3	150 minutes moderate intensity exercise or 75 minutes high intensity exercise per week	No	No	Yes	Yes	7	6.9	61-80%	3	2	5	1	6	7	4	3	5	2.1	3.3	1-20%	Both equally	No	2	1	4	5	3	6	Yes	Moderately active at least 3 times per week	49	Female
IP Address	100	231	TRUE	anonymous	EN	I consent, begin the study	7	7	7	6	6	5	1	5	6	6	1	300 minutes moderate intensity exercise or 150 minutes high intensity exercise per week	No	No	No	No	7	7	41-60%	1	3	6	2	7	5	4	6.5	4.1	1.9	5.1	21-40%	Both equally	No	3	2	1	4	5	6	Yes	Vigorously active for at least 30 min, 3 times per week	56	Female
IP Address	100	170	TRUE	anonymous	EN	I consent, begin the study	5	6	5	1	2	5	7	6	6	2	4	150 minutes moderate intensity exercise or 75 minutes high intensity exercise per week	No	No	No	Yes	6.1	6.2	61-80%	4	5	3	1	6	7	2	4.1	5.2	4.3	1.1	1-20%	Patients post treatment	Yes	2	1	3	6	4	5	Yes	Moderately active at least 3 times per week	51	Female
IP Address	100	275	TRUE	anonymous	EN	I consent, begin the study	7	7	7	5	5	5	3	6	6	6	2	150 minutes moderate intensity exercise or 75 minutes high intensity exercise per week	No	No	No	No	6	5.9	41-60%	2	3	4	1	5	6	7	5.9	6.1	3.8	6.1	41-60%	Both equally	Yes	2	1	3	4	5	6	Yes	Vigorously active for at least 30 min, 3 times per week	34	Male
IP Address	100	291	TRUE	anonymous	EN	I consent, begin the study	7	7	7	3	5	7	3	7	7	3	2	150 minutes moderate intensity exercise or 75 minutes high intensity exercise per week	No	No	Yes	No	7	7	61-80%	1	2	4	3	6	7	5	7	7	1	7	21-40%	Patients currently going through treatment	Yes	2	1	4	3	5	6	Yes	Vigorously active for at least 30 min, 3 times per week	56	Female
IP Address	100	196	TRUE	anonymous	EN	I consent, begin the study	7	7	7	5	6	5	2	5	5	5	2	150 minutes moderate intensity exercise or 75 minutes high intensity exercise per week	No	No	No	No	5.9	5.8	41-60%	2	3	4	1	5	6	7	6	5.1	4	5.9	41-60%	Both equally	Yes	2	1	3	4	5	6	Yes	Vigorously active for at least 30 min, 3 times per week	32	Male
IP Address	100	230	TRUE	anonymous	EN	I consent, begin the study	7	7	7	2	4	7	2	7	7	2	1	150 minutes moderate intensity exercise or 75 minutes high intensity exercise per week	No	No	Yes	No	7	7	61-80%	1	2	4	3	6	7	5	7	6.2	2.2	5.3	21-40%	Patients currently going through treatment	Yes	2	1	5	4	6	3	Yes	Vigorously active for at least 30 min, 3 times per week	39	Female
IP Address	100	285	TRUE	anonymous	EN	I consent, begin the study	7	7	7	3	3	6	4	6	6	3	3	300 minutes moderate intensity exercise or 150 minutes high intensity exercise per week	No	Yes	No	No	7	7	61-80%	1	2	4	3	7	5	6	6.9	5.2	5.3	5.3	21-40%	Both equally	Yes	3	1	4	5	6	2	Yes	Moderately active at least 3 times per week	54	Female
IP Address	100	234	TRUE	anonymous	EN	I consent, begin the study	5	5	5	5	4	4	5	3	6	5	3	150 minutes moderate intensity exercise or 75 minutes high intensity exercise per week	No	No	No	Yes	5.2	5.4	1-20%	4	7	2	1	3	6	5	5.1	5.1	5.4	2	1-20%	Patients post treatment	No	3	1	6	2	4	5	Yes	Moderately active at least 3 times per week	36	Female
IP Address	100	191	TRUE	anonymous	EN	I consent, begin the study	7	7	7	4	4	5	1	4	5	5	1	150 minutes moderate intensity exercise or 75 minutes high intensity exercise per week	No	No	No	Yes	7	7	61-80%	1	2	4	3	5	6	7	6.2	4.2	4.6	2.4	1-20%	Both equally	No	2	1	6	5	3	4	No	Seldomly active, preferring sedentary activities	43	Female
IP Address	100	197	TRUE	anonymous	EN	I consent, begin the study	7	7	6	6	6	5	5	7	7	7	1	150 minutes moderate intensity exercise or 75 minutes high intensity exercise per week	No	No	Yes	Yes	7	1	81-100%	2	3	5	1	6	7	4	6.2	4.3	4.2	6.1	61-80%	Both equally	No	3	1	6	4	2	5	Yes	Vigorously active for at least 30 min, 3 times per week	58	Male
IP Address	100	239	TRUE	anonymous	EN	I consent, begin the study	7	6	6	2	2	5	3	6	6	4	3	150 minutes moderate intensity exercise or 75 minutes high intensity exercise per week	No	Yes	No	No	6	6.1	41-60%	2	4	5	1	7	6	3	5.2	5.3	4.2	5.3	21-40%	Patients post treatment	No	2	1	3	4	5	6	No	Moderately active at least 3 times per week	57	Male
IP Address	100	205	TRUE	anonymous	EN	I consent, begin the study	6	5	5	2	4	5	7	5	6	4	6	50 minutes moderate intensity exercise or 25 minutes high intensity exercise per week	No	No	No	No	6	5.9	1-20%	5	6	2	1	7	3	4	5.8	5.8	2.8	2.7	0	Neither	No	2	1	3	4	5	6	No	Moderately active at least 3 times per week	68	Male
IP Address	100	201	TRUE	anonymous	EN	I consent, begin the study	6	6	6	2	4	4	5	6	6	4	4	150 minutes moderate intensity exercise or 75 minutes high intensity exercise per week	No	Yes	Yes	No	5.9	5.9	81-100%	3	1	2	4	5	6	7	6	4.2	2.9	6.9	61-80%	Patients post treatment	Yes	1	2	4	5	3	6	Yes	Vigorously active for at least 30 min, 3 times per week	61	Female
IP Address	100	239	TRUE	anonymous	EN	I consent, begin the study	4	4	4	4	4	2	6	2	3	3	6	150 minutes moderate intensity exercise or 75 minutes high intensity exercise per week	No	No	No	No	4	4	0	5	6	4	1	7	2	3	1.6	1.7	1.8	1.6	0	Patients post treatment	No	5	1	2	3	6	4	No	Seldomly active, preferring sedentary activities	41	Male
IP Address	100	218	TRUE	anonymous	EN	I consent, begin the study	7	6	6	3	5	6	3	5	7	5	2	150 minutes moderate intensity exercise or 75 minutes high intensity exercise per week	No	Yes	No	No	7	6.2	81-100%	5	3	6	1	7	2	4	5	5	4	5.1	61-80%	Both equally	Yes	2	1	6	4	5	3	Yes	Vigorously active for at least 30 min, 3 times per week	52	Female
IP Address	100	295	TRUE	anonymous	EN	I consent, begin the study	6	6	4	3	4	4	7	6	6	6	5	100 minutes moderate intensity exercise or 50 minutes high intensity exercise per week	No	Yes	No	Yes	6.1	6.1	81-100%	7	3	1	2	4	5	6	6.1	6.2	5	5	21-40%	Patients post treatment	Yes	1	2	6	3	4	5	Yes	Moderately active at least 3 times per week	46	Female
IP Address	100	198	TRUE	anonymous	EN	I consent, begin the study	6	6	6	2	6	7	3	5	5	5	3	300 minutes moderate intensity exercise or 150 minutes high intensity exercise per week	No	No	No	No	6.1	6.1	81-100%	1	2	3	4	5	6	7	6	5	5	5	81-100%	Both equally	Yes	1	2	3	4	5	6	Yes	Vigorously active for at least 30 min, 3 times per week	52	Female
IP Address	100	244	TRUE	anonymous	EN	I consent, begin the study	7	7	7	3	7	7	5	6	6	6	3	150 minutes moderate intensity exercise or 75 minutes high intensity exercise per week	Yes	No	Yes	No	7	7	81-100%	2	3	4	1	5	6	7	7	7	4	6.2	1-20%	Neither	Yes	2	1	3	4	5	6	Yes	Moderately active at least 3 times per week	49	Female
IP Address	100	233	TRUE	anonymous	EN	I consent, begin the study	5	6	6	3	4	2	2	5	4	5	3	300 minutes moderate intensity exercise or 150 minutes high intensity exercise per week	No	Yes	No	No	5	5.1	21-40%	2	3	7	1	5	4	6	1	2.1	1	5.2	1-20%	Neither	No	2	5	1	4	3	6	Yes	Moderately active at least 3 times per week	41	Female
IP Address	100	234	TRUE	anonymous	EN	I consent, begin the study	6	6	6	5	5	4	3	6	6	6	1	150 minutes moderate intensity exercise or 75 minutes high intensity exercise per week	No	No	No	No	7	7	21-40%	4	6	2	1	3	7	5	6.1	5	4.1	3	1-20%	Patients post treatment	Yes	1	2	3	4	5	6	Yes	Moderately active at least 3 times per week	65	Female
IP Address	100	178	TRUE	anonymous	EN	I consent, begin the study	5	5	5	4	4	5	5	6	6	4	3	150 minutes moderate intensity exercise or 75 minutes high intensity exercise per week	No	No	No	No	5.1	5.2	41-60%	1	2	3	4	6	7	5	6.1	6.1	3.1	5.1	21-40%	Patients post treatment	No	2	1	3	4	5	6	Yes	Moderately active at least 3 times per week	60	Female
IP Address	100	233	TRUE	anonymous	EN	I consent, begin the study	7	7	7	7	6	5	6	5	5	6	5	150 minutes moderate intensity exercise or 75 minutes high intensity exercise per week	No	No	No	No	6.1	6.1	41-60%	3	2	4	1	5	6	7	6.1	6.1	6.2	4.2	1-20%	Patients post treatment	No	1	2	5	3	4	6	No	Seldomly active, preferring sedentary activities	73	Male
IP Address	100	221	TRUE	anonymous	EN	I consent, begin the study	7	7	7	2	4	7	2	5	6	3	1	150 minutes moderate intensity exercise or 75 minutes high intensity exercise per week	No	No	Yes	No	7	7	81-100%	3	1	2	5	6	7	4	7	7	7	7	81-100%	Both equally	Yes	2	1	6	3	4	5	Yes	Moderately active at least 3 times per week	35	Female
IP Address	100	173	TRUE	anonymous	EN	I consent, begin the study	6	6	6	3	5	5	5	2	2	2	2	150 minutes moderate intensity exercise or 75 minutes high intensity exercise per week	No	No	No	No	4	5	0	1	2	3	4	7	6	5	4	4.1	2	5.3	0	Neither	No	1	2	6	3	4	5	Yes	Moderately active at least 3 times per week	36	Male
IP Address	100	177	TRUE	anonymous	EN	I consent, begin the study	5	6	6	2	3	5	4	6	6	5	3	300 minutes moderate intensity exercise or 150 minutes high intensity exercise per week	No	No	No	No	5.1	5.1	41-60%	5	6	2	1	7	3	4	6	3	4.1	4.1	1-20%	Patients post treatment	No	2	1	6	4	5	3	Yes	Moderately active at least 3 times per week	59	Male
IP Address	100	289	TRUE	anonymous	EN	I consent, begin the study	7	7	7	5	5	4	4	5	5	5	5	150 minutes moderate intensity exercise or 75 minutes high intensity exercise per week	No	No	No	No	7	7	41-60%	2	1	3	4	6	7	5	5	3	1.9	6	41-60%	Both equally	No	2	1	6	3	4	5	Yes	Vigorously active for at least 30 min, 3 times per week	39	Female
IP Address	100	261	TRUE	anonymous	EN	I consent, begin the study	7	7	7	7	4	6	4	6	6	6	2	150 minutes moderate intensity exercise or 75 minutes high intensity exercise per week	No	Yes	No	No	7	6	61-80%	2	3	4	1	6	7	5	7	6.1	6.1	6.1	21-40%	Patients currently going through treatment	Yes	1	2	3	4	5	6	No	Seldomly active, preferring sedentary activities	33	Male
IP Address	100	214	TRUE	anonymous	EN	I consent, begin the study	6	6	5	5	5	6	4	6	6	6	2	150 minutes moderate intensity exercise or 75 minutes high intensity exercise per week	No	No	No	No	6	6	61-80%	3	4	2	1	7	6	5	6.1	6.1	6.1	6.1	61-80%	Patients post treatment	No	2	1	6	3	4	5	Yes	Moderately active at least 3 times per week	61	Female
IP Address	100	260	TRUE	anonymous	EN	I consent, begin the study	7	7	7	4	5	5	5	6	6	5	4	100 minutes moderate intensity exercise or 50 minutes high intensity exercise per week	No	No	No	No	7	7	61-80%	1	7	3	2	6	4	5	6.1	6.1	4.1	5	1-20%	Both equally	No	2	1	3	4	5	6	Yes	Vigorously active for at least 30 min, 3 times per week	46	Male
IP Address	100	187	TRUE	anonymous	EN	I consent, begin the study	6	6	6	6	6	5	4	6	6	6	4	150 minutes moderate intensity exercise or 75 minutes high intensity exercise per week	No	No	No	Yes	6.1	6.1	61-80%	5	6	1	3	7	4	2	6.1	6.1	3	5.1	1-20%	Neither	Yes	1	2	3	6	5	4	Yes	Vigorously active for at least 30 min, 3 times per week	50	Female
IP Address	100	243	TRUE	anonymous	EN	I consent, begin the study	7	7	7	5	5	5	5	6	6	3	3	150 minutes moderate intensity exercise or 75 minutes high intensity exercise per week	No	Yes	Yes	No	5	7	61-80%	1	7	3	2	5	4	6	6	3	5.2	5.3	41-60%	Both equally	Yes	3	1	2	6	4	5	Yes	Vigorously active for at least 30 min, 3 times per week	33	Male
IP Address	100	280	TRUE	anonymous	EN	I consent, begin the study	1	2	2	2	2	3	2	2	2	2	5	100 minutes moderate intensity exercise or 50 minutes high intensity exercise per week	Yes	No	No	No	5.1	5.1	1-20%	1	2	3	4	5	6	7	3	3.2	2	2	41-60%	Patients post treatment	No	1	3	2	4	5	6	No	Vigorously active for at least 30 min, 3 times per week	31	Female
IP Address	100	173	TRUE	anonymous	EN	I consent, begin the study	7	7	7	4	4	5	5	5	6	6	4	150 minutes moderate intensity exercise or 75 minutes high intensity exercise per week	No	No	No	Yes	6.1	6	81-100%	1	2	6	3	5	7	4	4.1	4.2	2.9	6.2	0	Both equally	No	2	1	3	4	5	6	No	Seldomly active, preferring sedentary activities	41	Female
IP Address	100	188	TRUE	anonymous	EN	I consent, begin the study	7	7	7	7	5	5	2	5	5	5	2	100 minutes moderate intensity exercise or 50 minutes high intensity exercise per week	No	No	No	Yes	7	7	21-40%	1	2	3	4	5	6	7	5.1	4	1.9	3	0	Patients post treatment	No	2	1	3	5	6	4	Yes	Moderately active at least 3 times per week	38	Female
							Q1							Q2				Q3	Q4				Q5		Q6	Q7							Q8				Q9	Q10	Q11	Q12						Q13	Q14	Q15	Q16
							A	B	C	D	E	F	G	A	B	C	D		A	B	C	D	A	B		A	B	C	D	E	F	G	A	B	C	D				A	B	C	D	E	F
							7	7	7	7	7	7	3	7	7	7	1	300 minutes moderate intensity exercise or 150 minutes high intensity exercise per week	no	yes	yes	yes	7	7	81-100%	4	6	5	1	7	3	2	7	7	4	6	21-40%	neither	yes	2	1	3	6	5	4	yes	vigorously active for at least 30 min, 3 times per week	57	female
							7	7	7	4.5	4	7	6	7	7	4	1	150 minutes moderate intensity exercise or 75 minutes high intensity exercise per week	no	yes	yes	yes	7	7	61-80%	3	2	4	1	5	6	7	7	6	2	7	41-60%	both equally	no	3	1	6	5	2	4	yes	vigorously active for at least 30 min, 3 times per week	62	female
							6	6	5	4	6	4.5	5	4	4	4	4	150 minutes moderate intensity exercise or 75 minutes high intensity exercise per week	no	no	no	yes	6	6	1-20%	7	6	1	2	3	4	5	5.5	4.5	4	3.5	1-20%	patients post treatment	no	1	2	4	3	5	6	yes	moderately active at least 3 times per week	67	male
							7	6	5	6	6	5	6	6	7	7	3.5	50 minutes moderate intensity exercise or 25 minutes high intensity exercise per week	no	no	no	no	7	7	41-60%	2	3	7	1	5	4	6	7	7	4.5	5.5	41-60%	both equally	no	2	1	4	3	5	6	yes	moderately active at least 3 times per week	43	female
							6	6	6	6	6	5	2	3	7	4	2	100 minutes moderate intensity exercise or 50 minutes high intensity exercise per week	no	no	no	no	6	6	61-80%	2	1	4	3	6	5	7	6	4	2	3	21-40%	patients post treatment	no	2	1	6	4	3	5	yes	moderately active at least 3 times per week	56	male
							4	4	4	3	3	3	5	5	5	4	3	100 minutes moderate intensity exercise or 50 minutes high intensity exercise per week	no	no	no	yes	5	5	21-40%	2	3	4	1	7	6	5	4	4	3	4	1-20%	neither	no	1	5	3	6	4	2	no	seldomly active, preferring sedentary activities	68	male
							5	4	4	4	4	3	5	5	5	4	3	100 minutes moderate intensity exercise or 50 minutes high intensity exercise per week	no	no	no	yes	5	4	21-40%	2	3	5	1	7	6	4	4	4	3	4	1-20%	neither	no	1	5	3	6	4	2	no	seldomly active, preferring sedentary activities	56	male
							6	6	5	4	4	5	4	4	5	5	5	150 minutes moderate intensity exercise or 75 minutes high intensity exercise per week	no	no	no	yes	6	6	1-20%	4	7	1	2	3	6	5	5	5	2	5	1-20%	patients post treatment	no	1	2	5	4	3	6	no	moderately active at least 3 times per week	33	female
							6	6	6	5	6	6	4	6	6	6	2	150 minutes moderate intensity exercise or 75 minutes high intensity exercise per week	no	no	no	yes	6	6	41-60%	1	6	5	2	7	4	3	6	5	5	5	1-20%	both equally	no	1	2	3	4	5	6	no	moderately active at least 3 times per week	53	male
							6	5	5	4	5	4	5	5	6	6	5	100 minutes moderate intensity exercise or 50 minutes high intensity exercise per week	no	no	no	yes	6	6	1-20%	3	7	1	2	4	5	6	6	5	5	5	1-20%	patients post treatment	no	1	3	2	6	4	5	no	seldomly active, preferring sedentary activities	42	male
							7	6	6	6	6	5	5	7	7	7	3	50 minutes moderate intensity exercise or 25 minutes high intensity exercise per week	no	no	no	yes	7	7	21-40%	1	3	7	2	5	4	6	7	7	6	5	1-20%	both equally	no	3	1	5	2	4	6	yes	moderately active at least 3 times per week	58	female
							4	6	6	2	4	3	4	6	6	6	3	150 minutes moderate intensity exercise or 75 minutes high intensity exercise per week	no	yes	no	yes	4	4	1-20%	2	4	5	1	3	6	7	4	3	4	3	1-20%	patients post treatment	no	1	2	3	4	6	5	yes	moderately active at least 3 times per week	38	female
							5	4	4	1	3	2	4	5	6	5	3	100 minutes moderate intensity exercise or 50 minutes high intensity exercise per week	no	no	no	yes	4	4	1-20%	3	4	2	1	7	5	6	4	3	4	3	1-20%	patients post treatment	no	1	3	2	6	5	4	no	seldomly active, preferring sedentary activities	55	male
							3	5	6	2	3	2	3	5	5	5	3	150 minutes moderate intensity exercise or 75 minutes high intensity exercise per week	no	yes	no	yes	4	4	1-20%	3	4	5	1	2	6	7	4	3	3	3	1-20%	patients post treatment	no	1	3	2	5	6	4	no	moderately active at least 3 times per week	42	female
							6	6	6	2	3	5	4	6	6	6	1	150 minutes moderate intensity exercise or 75 minutes high intensity exercise per week	no	no	yes	no	6	5	61-80%	1	2	4	3	7	5	6	6	3	1	5	1-20%	patients post treatment	no	3	1	2	4	6	5	yes	moderately active at least 3 times per week	37	female
							6	6	6	3	3	3	4	5	5	5	3	150 minutes moderate intensity exercise or 75 minutes high intensity exercise per week	no	no	no	yes	6	5	41-60%	1	3	4	2	7	5	6	4	5	3	3	1-20%	patients post treatment	no	1	2	3	6	5	4	yes	moderately active at least 3 times per week	41	male
							5	5	5	2	3	3	4	4	4	4	3	100 minutes moderate intensity exercise or 50 minutes high intensity exercise per week	no	yes	no	yes	5	5	21-40%	2	3	6	1	7	5	4	4	2	2	4	1-20%	neither	no	4	5	3	6	2	1	no	seldomly active, preferring sedentary activities	58	male
							6	6	6	5	6	6	5	6	6	6	3	150 minutes moderate intensity exercise or 75 minutes high intensity exercise per week	no	no	no	yes	6	6	41-60%	1	2	6	3	7	5	4	5	4	4	3	21-40%	both equally	no	3	1	2	4	5	6	yes	moderately active at least 3 times per week	51	male
							5	5	5	2	3	3	3	4	4	4	4	100 minutes moderate intensity exercise or 50 minutes high intensity exercise per week	no	no	yes	yes	5	5	21-40%	5	6	2	1	7	4	3	4	2	2	3	1-20%	patients post treatment	no	1	2	3	6	5	4	no	seldomly active, preferring sedentary activities	62	male
							7	7	7	7	7	7	4	7	7	7	2	300 minutes moderate intensity exercise or 150 minutes high intensity exercise per week	no	yes	yes	yes	6	6	81-100%	1	4	3	2	5	6	7	7	7	4	6	21-40%	both equally	no	2	1	3	4	5	6	yes	vigorously active for at least 30 min, 3 times per week	49	female
							6	6	5	4	6	4	4	5	4	4	4	100 minutes moderate intensity exercise or 50 minutes high intensity exercise per week	no	no	no	yes	6	6	21-40%	1	2	4	3	6	5	7	7	7	4	5	1-20%	patients post treatment	no	1	2	3	5	4	6	yes	moderately active at least 3 times per week	54	female
							4	4	4	3	3	4	5	5	4	4	3	100 minutes moderate intensity exercise or 50 minutes high intensity exercise per week	no	yes	no	no	5	4	21-40%	2	1	4	3	5	6	7	4	4	5	4	1-20%	patients post treatment	no	3	1	2	4	6	5	yes	moderately active at least 3 times per week	44	male
							6	5	5	3	3	5	4	6	6	6	5	150 minutes moderate intensity exercise or 75 minutes high intensity exercise per week	no	yes	no	no	4	4	41-60%	1	2	3	5	4	7	6	4	3	4	3	21-40%	both equally	no	1	2	3	6	4	5	yes	vigorously active for at least 30 min, 3 times per week	36	male
							3	4	6	2	2	2	3	5	6	6	3	150 minutes moderate intensity exercise or 75 minutes high intensity exercise per week	no	yes	no	yes	4	3	21-40%	3	4	1	2	7	5	6	5	5	5	6	21-40%	both equally	no	1	2	3	4	6	5	yes	moderately active at least 3 times per week	55	male
							6	6	6	6	6	5	7	4	5	4	2	150 minutes moderate intensity exercise or 75 minutes high intensity exercise per week	no	no	no	no	6	6	41-60%	2	3	4	1	7	5	6	7	6	3	6	41-60%	patients post treatment	no	1	2	3	6	4	5	yes	moderately active at least 3 times per week	48	female
							5	5	4	2	3	5	4	5	5	5	3	100 minutes moderate intensity exercise or 50 minutes high intensity exercise per week	no	yes	no	no	6	6	21-40%	3	2	5	1	6	4	7	6	4	2	3	1-20%	patients post treatment	no	1	2	5	6	3	4	yes	moderately active at least 3 times per week	52	male
							3	4	6	2	3	5	4	4	5	4	5	150 minutes moderate intensity exercise or 75 minutes high intensity exercise per week	no	yes	no	yes	6	5	1-20%	1	3	4	2	7	5	6	6	5	5	5	1-20%	patients post treatment	no	3	2	1	4	5	6	yes	vigorously active for at least 30 min, 3 times per week	43	male
							6	6	5	6	6	5	4	5	6	6	2	150 minutes moderate intensity exercise or 75 minutes high intensity exercise per week	no	no	no	yes	5	5	21-40%	2	5	3	1	7	4	6	5	5	2	5	1-20%	patients post treatment	no	1	3	2	4	6	5	yes	moderately active at least 3 times per week	59	male
							7	7	5	4	5	6	1	5	6	4	1	50 minutes moderate intensity exercise or 25 minutes high intensity exercise per week	no	no	yes	no	7	5	61-80%	4	3	1	2	5	6	7	7	7	4	4	61-80%	both equally	yes	2	1	6	3	4	5	no	moderately active at least 3 times per week	46	female
							6	7	5	4	5	5	1	5	5	4	1	50 minutes moderate intensity exercise or 25 minutes high intensity exercise per week	no	no	yes	no	7	6	41-60%	3	4	1	2	5	6	7	7	6	4	4	41-60%	both equally	no	2	1	6	4	3	5	no	seldomly active, preferring sedentary activities	50	female
							6	6	5	5	5	6	2	6	6	4	2	100 minutes moderate intensity exercise or 50 minutes high intensity exercise per week	no	no	no	no	7	5	21-40%	3	7	2	1	4	5	6	7	7	5	5	21-40%	patients post treatment	no	2	1	3	5	4	6	yes	moderately active at least 3 times per week	55	male
[truncated: 8 more columns]
